# Supplementary material for: Vitamin B12 Protects the Exacerbated Ischemia–Reperfusion Injury-Induced Chronic Kidney Disease in Mice with Genetically Increased Elmo1
Source: Antioxidants (Basel). 2025 Oct 24;14(11):1277. doi: 10.3390/antiox14111277 (PMC12649674; doi:10.3390/antiox14111277)
Supplement: Supplementary file 1 [file antioxidants-14-01277-s001.zip]

Archive with 1 entries (1 files):
- antioxidants-3905656-supplementary.pdf
